# Supplementary material for: Trends and Challenges of SPR Aptasensors in Viral Diagnostics: A Systematic Review and Meta-Analysis
Source: Biosensors (Basel). 2025 Apr 12;15(4):245. doi: 10.3390/bios15040245 (PMC12026110; doi:10.3390/bios15040245)
Supplement: Supplementary file 1 [file biosensors-15-00245-s001.zip]

Archive with 1 entries (1 files):
- biosensors-3552021-supplementary.pdf
